# Supplementary material for: Clinically Relevant Topics and New Tendencies in Childhood Nutrition during the First 2 Years of Life: A Survey among Primary Care Spanish Paediatricians
Source: Nutrients. 2024 Jul 5;16(13):2146. doi: 10.3390/nu16132146 (PMC11243411; doi:10.3390/nu16132146)
Supplement: Supplementary file 1 [file nutrients-16-02146-s001.zip]

Archive with 2 entries (2 files):
- Supplementary material Table S1 ACTA study.pdf
- Supplementary material Table S2 ACTA study.pdf
